# Supplementary material for: Impact of Lipoprotein(a) Levels on Perioperative Outcomes in Cardiac Surgery
Source: Cells. 2021 Oct 21;10(11):2829. doi: 10.3390/cells10112829 (PMC8616553; doi:10.3390/cells10112829)
Supplement: Supplementary file 1 [file cells-10-02829-s001.zip]

Archive with 1 entries (1 files):
- cells-1368766-supplementary.pdf
